# Supplementary material for: Cellular mechanisms underlying central sensitization in a mouse model of chronic muscle pain
Source: eLife. 2022 Nov 15;11:e78610. doi: 10.7554/eLife.78610 (PMC9665847; doi:10.7554/eLife.78610)
Supplement: Figure 5—source code 1. [file elife-78610-fig5-code1.zip]

Archive with 1 entries (1 files):
- 14-03-2022-RA-eLife-78610/Figure 5Source code1.ipynb
