# Supplementary material for: Cellular mechanisms underlying central sensitization in a mouse model of chronic muscle pain
Source: eLife. 2022 Nov 15;11:e78610. doi: 10.7554/eLife.78610 (PMC9665847; doi:10.7554/eLife.78610)
Supplement: Figure 5—source code 1. [file elife-78610-fig5-code1.zip › 14-03-2022-RA-eLife-78610/Figure 5Source code1.ipynb]

# %% [markdown]
# Do not edit - Import required packages 

# %% [code]
import numpy as np
from matplotlib import pyplot as plt
import csv
import pandas as pd
import os
from os import walk
import scipy
from scipy.interpolate import interp1d
from scipy import signal
from math import factorial
from scipy.signal import find_peaks
import math
from scipy.signal import butter 
from ipywidgets import IntProgress

# %% [markdown]
# Do not edit - Essential Functions 

# %% [code]
def binning_seg(data,sprt,bsz,min_snr,base_ave = None, base_sd = None, norm_meth = [False,False]):
    '''
    input parameters: 
        1. sprt: Sampling rate (Hz)
        2. bsz: Bin size (Frames)
        3. min_snr: Cutoff value for detecting responsive event (Z-score or normalized value)
        5. norm_meth: Vector with two Boolean values  
                First: restandardize the bin base on formula: F - base_ave / base_sd
                Second: Restandardize the bin base on formula: F - base_ave / base_ave

    output parameters:
        1. tt: Total length of signal (s)
        2. min_snr: Cutoff value for detecting responsive event (Z-score or normalized value)
        3. cnt: Array of binning results from original signal
        4. ext_seg: Array of time points with active event 
        5. int_seg: Array of time points with silent event 
    '''
    bsz = int(bsz) #Make sure binning unit is integer and > 1 frame  
    tt = max(data[:,0])

    #Perform binning 
    cnt = np.zeros(int(tt/(bsz/sprt)))#Total bin number
    for i in range(len(cnt)):
        tc = 0
        for j, t in enumerate(data[:,0]):  #Creating steps based on time 
            if t >= i*bsz/sprt and t < (i+1)*bsz/sprt:
                cnt[i] += data[j,1]
                tc+=1
        cnt[i] /= tc #Average signal
    if norm_meth[1]:
        base_sd = base_ave #dF/F formula (F-F0)/F0
    if norm_meth[0]:
        cnt -= base_ave
        cnt /= base_sd  #Averaged Z score  
    #Calibrate responsive segments  
    ext_seg = np.array([t for t, v in enumerate(cnt) if v >= min_snr])*(bsz/sprt)
    int_seg = np.array([t for t, v in enumerate(cnt) if v <= -min_snr])*(bsz/sprt)

    return tt, min_snr, np.array(cnt, dtype = 'float'), ext_seg, int_seg


# %% [code]
def normalize(trace, dev, denominator): 
    return np.array((trace - dev)/denominator, dtype = 'float')

# %% [code]
def standardize_extraction(signal,baseline_period= None,baseline_cutoff = 1, absolute = False):
    """
    Input
        1. signal: 1D Array of calcium trace
        2. baseline_period: A two-element vector with index of the start/end points of baseline period, default set as None (All signal considered as baseline)
        3. baseline_cutoff: ratio from 0 to 1, determine the range of signals included as baseline range (data points below the assigned cutoff after normalized would be extracted, concatenated to a continuous baseline signal session)
        4. absolute: Requirement for adjusting baseline_cutoff based on the min/max of input signal  
    Output
        1. Whole signal transformed into Z-score 
        2. baseline_sig: Partial signal from original trace with value below cutoff, defined as baseline period 
        3. ave: Average value of baseline period 
        4. sd: Standard deviation of baseline period 
    """
    baseline_sig = signal
    cutoff = baseline_cutoff if absolute else (np.max(signal)- np.min(signal))*baseline_cutoff + np.min(signal)

    if not baseline_period == None:#Baseline period defined 
        baseline_sig = signal[baseline_period[0]:baseline_period[1]]
        ave, sd = baseline_sig.mean(), np.std(baseline_sig)
    else:
        baseline_sig = signal[np.where(signal < cutoff)[0][()]]
        ave, sd = baseline_sig.mean(), np.std(baseline_sig)

    return normalize(signal, ave, sd), baseline_sig, ave, sd 

# %% [code]
def start_end_index(time, start, pre,post, decimal = 1):
    return [np.where(np.floor(time*(10**decimal))/10**decimal == start-pre)[0][()].min(),\
         np.where(np.floor(time*(10**decimal))/10**decimal == start+post-1)[0][()].max()]

# %% [code]
def savitzky_golay(y, window_size, order, deriv=0, rate=1):
    """
    Parameters
    ----------
    y : array_like, shape (N,)
      the values of the time history of the signal.
    window_size : int
      the length of the window. Must be an odd integer number.
    order : int
      the order of the polynomial used in the filtering.
      Must be less then `window_size` - 1.
    deriv: int
      the order of the derivative to compute (default = 0 means only smoothing)
    Returns
    -------
    ys : ndarray, shape (N)
      the smoothed signal (or it's n-th derivative).
    
    Notes
    -----
    Smooth (and optionally differentiate) data with a Savitzky-Golay filter.
    The Savitzky-Golay filter removes high frequency noise from data.
    It has the advantage of preserving the original shape and
    features of the signal better than other types of filtering
    approaches, such as moving averages techniques.

    The Savitzky-Golay is a type of low-pass filter, particularly
    suited for smoothing noisy data. The main idea behind this
    approach is to make for each point a least-square fit with a
    polynomial of high order over a odd-sized window centered at 0
    """
    
    try:
        window_size = abs(int(window_size))
        order = abs(int(order))
    except ValueError:#, msg
        raise ValueError("window_size and order have to be of type int")
        if window_size % 2 != 1 or window_size < 1:
            raise TypeError("window_size size must be a positive odd number")
        if window_size < order + 2:
            raise TypeError("window_size is too small for the polynomials order")

    order_range = range(order+1)
    half_window = (window_size -1) // 2
    # precompute coefficients
    b = np.mat([[k**i for i in order_range] for k in range(-half_window, half_window+1)])
    m = np.linalg.pinv(b).A[deriv] * rate**deriv * factorial(deriv)
    # pad the signal at the extremes with
    # values taken from the signal itself
    firstvals = y[0] - np.abs( y[1:half_window+1][::-1] - y[0] )
    lastvals = y[-1] + np.abs(y[-half_window-1:-1][::-1] - y[-1])
    y = np.concatenate((firstvals, y, lastvals))
    return np.convolve( m[::-1], y, mode='valid')


# %% [markdown]
### Finding time points of stimulus introduciton 

# %% [code]
def stim_time_input():
    '''
    Output: 
        1. Array of introduced stimulus 
        2. Array of corresponding timings for every stimulus onset

    Note: 
        Called out whenever automatic stimulus dectection from time table file is unavailable. 
        Stimulus and corresponding onset timing should be sequentially and manually typed in.  
    '''
    #Generate stimulus list & corresponding time points 
    stim , n = [], 1
    while True: 
        sti = input(f'Please type in stimulus #{n}')
        if  sti == '':
            print('Stimulus assignment done!')
            break
        else:
            stim.append(sti) 
            n +=1
    return np.array(stim) , np.array([input(f'Introducing time point of {sti} (sec)') for i , sti in enumerate(stim)],dtype = 'int')

# %% [code]
def stim_time_search(data,file_n,csv,str_col = 3):

    '''
    Input
        1. data: File of time table (array or table)
        2. file_n: File name (String) 
        3. csv: Data type of processing file 
            True: File is ".csv" file  
            False: File is "npz" file  
        4. str_col: Integer, the "index" where columns after it all represent specific stimulus
    Output
        1. stim: Array of introduced stimulus 
        2. stim_time: Array of corresponding timings for every stimulus onset
    '''
    
    # Find out the column with file name
    file_name = np.where(data[0,:] == 'File name')[0][()]
    # transform the string of minute into float of second, x is the str
    MintoSec = lambda x: float(x.split(':')[0])*60+float(x.split(':')[-1])
    if csv:
        temp_file = file_n.removesuffix('.csv')
    else:
        temp_file = file_n.removesuffix('.npz')

    temp_file = temp_file.split('Proc ')[-1] #If the data is preprocessed - Remove the label in file name 

    match_row = np.where(data[:,file_name] == temp_file)[0][()]
    if len(match_row) ==0:
        print('No corresponded stimulus time points detected, switch to manual mode')
        stim , stim_time = stim_time_input()
    else: 
        stim_index = [i for i ,v in enumerate(data[match_row,str_col:][0]) if not pd.isna(v)]
        stim = data[0,str_col:][stim_index]
        # stim_time = [MintoSec(data[match_row,str_col:][0][ind]) if ':' in data[match_row,str_col:][0][ind] else \
        #     float(data[match_row,str_col:][0][ind]) for ind in stim_index]
        stim_time = [float(data[match_row,str_col:][0][ind]) for ind in stim_index]
    for i ,s in enumerate(stim):
        print(f'Stim #{i}: {s}; Time: {stim_time[i]} s')
        
    return stim, stim_time

# %% [markdown]
### Upsampling/Downsampling by interpolation 

# %% [markdown]
Constructing Upsampling/Downsampling function 

# %% [code]
from scipy import linalg, fft as sp_fft

# %% [code]
def resample(x, num, t=None, axis=0, window=None, domain='time'):
    """
    x : array_like
        The data to be resampled.
    num : int
        The number of samples in the resampled signal.
    t : array_like, optional
        If `t` is given, it is assumed to be the equally spaced sample
        positions associated with the signal data in `x`.
    axis : int, optional
        The axis of `x` that is resampled.  Default is 0.
    window : array_like, callable, string, float, or tuple, optional
        Specifies the window applied to the signal in the Fourier
        domain.  See below for details.
    domain : string, optional
        A string indicating the domain of the input `x`:
        ``time`` Consider the input `x` as time-domain (Default),
        ``freq`` Consider the input `x` as frequency-domain.
    Returns
    -------
    resampled_x or (resampled_x, resampled_t)
        Either the resampled array, or, if `t` was given, a tuple
        containing the resampled array and the corresponding resampled
        positions.
    """
    if domain not in ('time', 'freq'):
        raise ValueError("Acceptable domain flags are 'time' or"
                         " 'freq', not domain={}".format(domain))
    x = np.asarray(x)
    Nx = x.shape[axis]

    # Check if we can use faster real FFT
    real_input = np.isrealobj(x)

    if domain == 'time':
        # Forward transform
        if real_input:
            X = sp_fft.rfft(x, axis=axis)
        else:  # Full complex FFT
            X = sp_fft.fft(x, axis=axis)
    else:  # domain == 'freq'
        X = x

    # Apply window to spectrum
    if window is not None:
        if callable(window):
            W = window(sp_fft.fftfreq(Nx))
        elif isinstance(window, np.ndarray):
            if window.shape != (Nx,):
                raise ValueError('window must have the same length as data')
            W = window
        else:
            W = sp_fft.ifftshift(get_window(window, Nx))

        newshape_W = [1] * x.ndim
        newshape_W[axis] = X.shape[axis]
        if real_input:
            # Fold the window back on itself to mimic complex behavior
            W_real = W.copy()
            W_real[1:] += W_real[-1:0:-1]
            W_real[1:] *= 0.5
            X *= W_real[:newshape_W[axis]].reshape(newshape_W)
        else:
            X *= W.reshape(newshape_W)

    # Copy each half of the original spectrum to the output spectrum, either
    # truncating high frequences (downsampling) or zero-padding them
    # (upsampling)

    # Placeholder array for output spectrum
    newshape = list(x.shape)
    if real_input:
        newshape[axis] = num // 2 + 1
    else:
        newshape[axis] = num
    Y = np.zeros(newshape, X.dtype)

    # Copy positive frequency components (and Nyquist, if present)
    N = min(num, Nx)
    nyq = N // 2 + 1  # Slice index that includes Nyquist if present
    sl = [slice(None)] * x.ndim
    sl[axis] = slice(0, nyq)
    Y[tuple(sl)] = X[tuple(sl)]
    if not real_input:
        # Copy negative frequency components
        if N > 2:  # (slice expression doesn't collapse to empty array)
            sl[axis] = slice(nyq - N, None)
            Y[tuple(sl)] = X[tuple(sl)]

    # Split/join Nyquist component(s) if present
    # So far we have set Y[+N/2]=X[+N/2]
    if N % 2 == 0:
        if num < Nx:  # downsampling
            if real_input:
                sl[axis] = slice(N//2, N//2 + 1)
                Y[tuple(sl)] *= 2.
            else:
                # select the component of Y at frequency +N/2,
                # add the component of X at -N/2
                sl[axis] = slice(-N//2, -N//2 + 1)
                Y[tuple(sl)] += X[tuple(sl)]
        elif Nx < num:  # upsampling
            # select the component at frequency +N/2 and halve it
            sl[axis] = slice(N//2, N//2 + 1)
            Y[tuple(sl)] *= 0.5
            if not real_input:
                temp = Y[tuple(sl)]
                # set the component at -N/2 equal to the component at +N/2
                sl[axis] = slice(num-N//2, num-N//2 + 1)
                Y[tuple(sl)] = temp

    # Inverse transform
    if real_input:
        y = sp_fft.irfft(Y, num, axis=axis)
    else:
        y = sp_fft.ifft(Y, axis=axis, overwrite_x=True)

    y *= (float(num) / float(Nx))

    if t is None:
        return y
    else:
        new_t = np.arange(0, num) * (t[1] - t[0]) * Nx / float(num) + t[0]
        return y, new_t

# %% [markdown]
### Low-pass filter

# %% [code]

def butter_lowpass(cutoff, fs, order=5):
    nyq = 0.5 * fs
    normal_cutoff = cutoff / nyq
    b, a = butter(order, normal_cutoff, btype='low', analog=False)
    return b, a

def butter_lowpass_filter(data, cutoff, fs, order=5):
    b, a = butter_lowpass(cutoff, fs, order=order)
    #y = lfilter(b, a, data)
    y = filtfilt(b, a, data)
    return y

# %% [markdown]
### AUC calculation 

# %% [code]
def AUC_cal(trace, dt, tt):
    sig_sum = [(trace[i] + trace[i+1])/2 for i in range(len(trace)-1)]
    return (sum(sig_sum)*dt)/tt

# %% [markdown]
### Combine the entire preprocessing procedure 

# %% [code]
def preprocesing_cmbind(file_format,window_size,polynomial_order,base_start,base_length,out_scale,\
    resamp_factor, baseline_cutoff,draw_plot, save_plot,interpolation = False,photometry = False):
    

    f = IntProgress(min=0, max=len(file_list), description='Progress:') # instantiate progress bar
    display(f) # display the bar

    keep = [str.upper(input(f'Do you want to export {out_scale[i]} signal (y or n)?')) == 'Y' for i in range(len(out_scale))]
    for i,file_n in enumerate(file_list):

        if file_format == '.csv': #csv file
            data = pd.read_csv(file_n, header=None,engine='python').values
        # for i,file_n in enumerate(files):
        elif file_format == '.xlsx':
            data = pd.read_excel(file_n, header=None).values
        elif file_format == '.npz':
            with np.load(file_n) as d:
                data = np.array([d[x] for x in d])
                data = np.reshape(data,[data.shape[1],data.shape[2]])

        if not photometry:
            #Remove rejected or undecided traces 
            accept_data = data[:,np.concatenate([np.array([0]),np.where(data[1,:] == ' accepted')[0][()]])]
            cellID = accept_data[0,1:]
            signal = np.array(accept_data[2:,],dtype = 'float')

        else:
            signal = np.array(data[1:,],dtype = 'float')
            signal = signal[:,]#Remove artifact
            cellID = ['']
        
        #Detect discontinuity in time and correct them
        dt = signal[1,0]-signal[0,0]
        dev = [signal[i,0]-signal[i-1,0] for i in range(1,len(signal[:,0]))] 
        # dt = int(np.diff(signal[[0,1],0]))
        # dev = np.diff(signal[:,0])
        discontinuous_points = np.where(dev > dt*100)[0][()]
        print(discontinuous_points)

        for i,t in enumerate(discontinuous_points):
            if i+1 < 1: #Discontinuous points before the last one 
                print(signal[t+1,0] - signal[t,0])
                signal[t+1:discontinuous_points[i+1],0] -= (signal[t+1,0] - signal[t,0])
            else:
                signal[t+1:,0] -= (signal[t+1,0] - signal[t,0])
            

        #Interpolation 
        if interpolation:
            signal_new = np.linspace(min(signal[:,0]),max(signal[:,0]),new_n := int(signal.shape[0]*resamp_factor))
            # signal_new = resample(signal[:,1], , t=signal[:,0])[1]#Time column 
            for i in range(1,signal.shape[1]):
                signal_new = np.c_[signal_new, resample(signal[:,i], new_n)]
                
                if draw_plot:
                    #Visualize processing result
                    plt.figure(figsize = (20,3))
                    plt.plot(signal[:,0],signal[:,i],color = 'red',label ='Original')
                    plt.plot(signal_new[:,0],signal_new[:,i],color = 'blue',label = f'Resampled (factor = {resamp_factor})')
                    plt.title(f'Resample result: {file_n} {cellID[i-1]}')
                    plt.xlabel('Time (s)')
                    plt.legend(loc = 1)
                    if save_plot:
                        [plt.savefig(f'Resample result({file_n}{cellID[i-1]}).{ff}', dpi=400, transparent=True, bbox_inches='tight') for ff in['png','svg']]
                    plt.show()
                        
            # print('  Resampling completed.')
            
        else: 
            signal_new = signal
        #Preprocessing 
        if base_length == None or base_length == 0:#All signal as global baseline 
            sig_base = [0,signal_new.shape[0]]
        else:#Defined baseline region
            sig_base =  start_end_index(signal_new[:,0], base_start, 0, base_length)

        for i in range(1,signal_new.shape[1]):
            #Smooth the signal 
            smooth_sig = savitzky_golay(signal_new[:,i], window_size, polynomial_order) \
            if (i == 1) else np.c_[smooth_sig,savitzky_golay(signal_new[:,i], window_size, polynomial_order)]
            # print('  Denoising completed')
            #Normalize signal 
            norm_sig = normalize(smooth_sig, smooth_sig.min(), smooth_sig.max()- smooth_sig.min()) \
            if (i == 1) else np.c_[norm_sig,normalize(smooth_sig[:,i-1], smooth_sig[:,i-1].min(),\
            smooth_sig[:,i-1].max()- smooth_sig[:,i-1].min())]
            # print('  Normalization completed')
            #Convert to Z-score
            tr = standardize_extraction(norm_sig,sig_base,baseline_cutoff) if (i ==1) else standardize_extraction(norm_sig[:,i-1],sig_base,baseline_cutoff)
            z_all = tr[0] if (i == 1) else np.c_[z_all,tr[0]] #Z score of whole trace 
            # print('  Standardization completed')
            
            #Visualize processing result
            if draw_plot:
                plt.figure()
                f ,axes = plt.subplots(nrows = 1,ncols = 3,figsize = (20,3),sharex = True, sharey=False)
                
                # plt.subplots(nrows = 1,ncols = 3)
                axes[0].plot(signal_new[:,0],signal_new[:,i],label ='Original',color = 'cyan',alpha = 0.3)
                if i == 1:
                    axes[0].plot(signal_new[:,0],smooth_sig,label = 'Denoised',color = 'black',alpha = 1)
                else:
                    axes[0].plot(signal_new[:,0],smooth_sig[:,i-1],label = 'Denoised',color = 'black',alpha = 1)
                axes[0].set_xlabel('Time (s)')
                axes[0].set_title('Smoothing result')
                axes[0].set_ylabel('dF/F (%)')
                axes[0].legend(loc = 1)

                if i == 1:
                    axes[1].plot(signal_new[:,0],norm_sig,color = 'black')
                else:
                    axes[1].plot(signal_new[:,0],norm_sig[:,i-1],color = 'black')
                axes[1].set_xlabel('Time (s)')
                axes[1].set_ylabel('Scaled dF/F')
                axes[1].set_title(f'{file_n} {cellID[i-1]}\nNormalized signal')

                if i == 1:
                    axes[2].plot(signal_new[:,0],z_all,color = 'black')
                else: 
                    axes[2].plot(signal_new[:,0],z_all[:,i-1],color = 'black')
                axes[2].set_xlabel('Time (s)')
                axes[2].set_ylabel(f'Z-score ($\sigma$)')
                axes[2].set_title('Standardized signal')
                if save_plot:
                    [plt.savefig(f'Preprocessing result({file_n}{cellID[i-1]}).{ff}', dpi=300, transparent=True, bbox_inches='tight') for ff in['png']]
                # f.suptitle(f'{file_n} {cellID[i-1]}')
                plt.show()
                f.value += 1/signal_new.shape[0]

        # print('  Preprocessing completed.')

        #Remove unwanted signal from exported file 
        delete_inx = [np.arange(len(cellID)*(j),len(cellID)*(j+1),1) for j ,d in enumerate(keep) if not d] 
        total_sig = np.delete(np.c_[smooth_sig, norm_sig, z_all],np.concatenate(delete_inx),1)\
             if len(delete_inx)>0 else np.c_[smooth_sig, norm_sig, z_all]

        #Preparing exported file 
        out_ID = np.tile(cellID, sum(keep))
        out_meth = np.concatenate([(np.tile(out_scale[i],len(cellID))) for i , d in enumerate(keep) if keep[i]])

        #First column 
        first_col = np.concatenate([['Signal type','Cell ID'],np.array(signal_new[:,0],dtype = 'str')])

        #Combine 
        out_table = np.transpose(np.c_[out_meth, out_ID, np.transpose(total_sig)])
        out_table= np.c_[first_col, out_table]

        #Change file directory
        newpath = fileDir + '\Preprocessed'
        if not os.path.isdir(newpath):
            os.makedirs(newpath)
        os.chdir(newpath) 
        file_n2 = file_n.removesuffix(file_format) #Base name of given file 

        [np.savetxt(f'Proc {file_n2}{ff}', out_table, delimiter =",",fmt ='% s') for ff  in ['.csv']]  #Save preprocessed results in subfolder 
        os.chdir(fileDir) #Switch back to upstream folder for reading in next file 

    print('All procedure done.')
    return keep , newpath


# %% [markdown]
### Combine the extraction and calibration process

# %% [code]
def neuron_res(ext_seg, int_seg, cutoff_n):
    return 'EXT' if len(ext_seg) >= cutoff_n else 'INT' if len(int_seg) >= cutoff_n else 'NS' 

# %% [code]
def sig_ext_cal_cmbind(out_scale,keep, stim_pre,stim_post,local_b,global_range,sampling_rate,min_snr,cutoff_n,Z_trans_bin,bsz,prominence,width,csv,time_table,str_col = 1):
    '''
    Input parameters: 
        1. out_scale: Scale of imported signals (Original, normalized, Z-score)
        2. keep: Existing format of signal types in import files (Set [0,1,2] as default)
        3. stim_pre: Time length of signal included before stimulus onset (sec)
        4. stim_post: Time length of signal included after stimulus onset (sec)
        5. local_b: Boolean value, considering local baseline or not? (True or False)
        6. global_range: Vector of two elements, with start and end timing of baseline range (in sec) 
        7. sampling_rate: integer or float, how many sampled points per second? (Hz)
        8. min_snr: float, define the decision boundary for determining responsive bin (in std/S.D)
        9. Z_trans_bin: Use standardized signal for binning (Should be specified as "True" only when pre-stim baseline exist).
                True: Signals standardized first with pre-stim signals and averaged into bins
                False: Signals averaged directly into bins
        10. bsz: Size of every bin (in "frame number")
        11. prominence: Parameter for spike detection 
        12. width: Parameter for spike detection 
        13. csv: Whether read in file is ".csv" file (True or False)
        14. time_table: Externally imported table with stimulus time points for every trial 

    Outcome: 
        Calibrated results will be organized into a single file and saved in current directory 

    Notes: 


    '''
    file_name, total_ID, total_stim, total_extseg,\
        total_intseg ,total_res, total_AUC,  total_pre_AUC,\
            total_spike , total_base_ave, total_base_sd\
            = [], [], [], [], [], [], [], [], [], [], []
    #Determine signal scale 
    meth_inx = int(input('Which type of signal should be used for further calibration (1. original; 2. Normalized; 3. Z-score): '))-1

    #Determine binning scale
    if stim_pre == 0:
        norm_meth = [input('Restandardize every bin? (Y or N)').upper() == 'Y',\
           input('With dF/F (A) or Z-score (B)?').upper() == 'A']
    
    #Averaging across cells for particular stimulus of every single mice Or - Average across mice for every stimulus   
    Tr_ave = input('Include averaged trace? (Y or N): ').upper() == 'Y'
    Pop_ave_sub = input('Calibrate mean populational activity via all subjects(A) or neurons(B)? ').upper() == 'A'

    total_cnt = 0 #Index of total processed cells/traces 
    proc_file = []
    tol_sti = []#For trace averaging across animal

    
    f = IntProgress(min=0, max=len(file_list), step=1, description='Progress:') # instantiate progress bar
    display(f) # display the bar
    for i,file_n in enumerate(file_list2):#For every file 
        if csv:
            data = pd.read_csv(file_n, header=None).values
        else:
            with np.load(file_n) as d:
                data = np.array([d[x] for x in d])
                data = np.reshape(data,[data.shape[1],data.shape[2]])

        if not str.upper(input(f'Process the file: {file_n}? (y or n)')) == 'Y':
            if not str.upper(input('Move on to next file? (y or n)')) == 'Y':
                print('Process terminated.')
                break
            continue
        else:
            proc_file.append(i)
        # proc_file.append(i)

        print(f'File in process: {file_n}')

        if len(np.where(data[0,:] == out_scale[meth_inx])[0][()]) == 0: 
            print('Assigned signal type does not exist.')
            meth_inx =  int(input('Choose another one (1. original; 2. Normalized; 3. Z-score): '))-1

        if not photometry:
            data_new = data[1:,np.insert(np.where(data[0,:]== out_scale[meth_inx])[0][()],0,0)]
            cellID = data_new[0,1:]
            signal = np.array(data_new[1:,:],dtype = 'float')
        else: 
            signal = np.array(data[2:,np.insert(np.where(data[0,:]== out_scale[meth_inx])[0][()],0,0)],dtype = 'float')
            cellID = ['']

        #Creat all common time column for all cells and all files 
        if i == min(proc_file): #Prevent error occuring from skipped files 
            uni_time_range = start_end_index(signal[:,0], 0, 0, stim_pre+stim_post) #Universal time range for all extracted signals
            time = np.linspace(-stim_pre,stim_post,uni_time_range[1]-uni_time_range[0]) #First and universal time column
            ext_sig = bin_ori = time #Extract signal table with original signals (initiated with time column)
            bins = np.linspace(1,n:=len(binning_seg(np.c_[time,time],sampling_rate,bsz,min_snr)[2]),n)#Binning results 
            baseline_pre_inx = [0,np.where(np.floor(time) == 0)[0][()].min()] #Frame of t = 0s 

            #For averaging traces
            sti_ave = sti_sd = time #Matrix for averaged stimulus-responsive traces & corresponded S.D
            tol_sti_ave = tol_sti_sd = time

        #assign stimuli and corresponded time points 
        if len(np.shape(time_table)) == 0: #Time table = none
            stim, stim_time = stim_time_input()
        else: 
            stim , stim_time = stim_time_search(time_table,file_n,csv)

        tol_sti.append(stim)
        # global_range[0] = int(input('Global baseline start from (s): '))
        # global_range[1] = int(input('Global baseline end at (s): '))
        for j, sti in enumerate(stim): #For every stimulus 
            sti_range = start_end_index(signal[:,0], stim_time[j], stim_pre, stim_post)
            # base_ave, base_sd = [], []
            for k in range(1,signal.shape[1]):#For every cell 
                #Signal extraction 
                #Resmpling all signals so that they have the same length 
                trace = resample(standardize_extraction(signal[:,k],sti_range)[1], len(time)) 
                ext_sig = np.c_[ext_sig, trace]#Extracted signal
                total_cnt += 1
                #Restandardize if local baseline assigned 
                if local_b and stim_pre > 0:
                    #Convert segment signal to the scale of Z-score based on pre-stimulus signals 
                    Z = standardize_extraction(ext_sig[:,total_cnt],baseline_pre_inx)
                    bin_ori = np.c_[bin_ori, Z[0]]
                    total_base_ave.append(Z[2])
                    total_base_sd.append(Z[3])
                else:
                    base_range = start_end_index(signal[:,0], global_range[0],0,global_range[1]-global_range[0])
                    base = standardize_extraction(signal[:,k],base_range)
                    total_base_ave.append(base[2])
                    total_base_sd.append(base[3])
                    #Directly combine original signal 
                    bin_ori = np.c_[bin_ori,ext_sig[:,total_cnt]]
                #Binning 
                if Z_trans_bin and stim_pre > 0:#Use standardized signal for binning (Only execute when pre-stim baseline exist) 
                    bins_res =  binning_seg(np.c_[time,bin_ori[:,total_cnt]],sampling_rate,bsz,min_snr)
                else:#Use original signal for binning 
                #If the imported data is presented in Z-score format , restandardization is required in binning step
                    bins_res =binning_seg(np.c_[time,ext_sig[:,total_cnt]],sampling_rate,bsz,min_snr,\
                        base_ave = total_base_ave[total_cnt-1], base_sd =  total_base_sd[total_cnt-1],norm_meth=norm_meth)
                bins = np.c_[bins, bins_res[2]]
                total_extseg.append(len(bins_res[3]))
                total_intseg.append(len(bins_res[4]))
                total_res.append(neuron_res(bins_res[3], bins_res[4], cutoff_n))

                #AUC 
                total_AUC.append(AUC_cal(ext_sig[baseline_pre_inx[1]:,total_cnt], 1/sampling_rate, stim_post)) #Only AUC after t = 0 would be included 
                if stim_pre>0:
                    total_pre_AUC.append(AUC_cal(ext_sig[:baseline_pre_inx[1],total_cnt], 1/sampling_rate, stim_pre))#Pre stimulus AUC
                else:
                    total_pre_AUC.append(AUC_cal(base[1],1/sampling_rate,global_range[1]-global_range[0]))

                #Spike detection 
                peaks_x1 , properties_x1 = find_peaks(ext_sig[:,total_cnt], prominence, width)
                total_spike.append(len(peaks_x1))#Events number 

            print(f"\rSignals associated to stimulus {sti} are extracted and processed.",end = '')    
            f.value+=1/len(stim)

            if not photometry and Tr_ave: 
                sti_ave = np.c_[sti_ave, np.mean(ext_sig[:,-signal.shape[1]+1:-1],axis = 1)]
                sti_sd = np.c_[sti_sd, np.std(ext_sig[:,-signal.shape[1]+1:-1],axis = 1)]
                # Plot average traces
                plt.figure()
                plt.plot(time, m:= sti_ave[:,-1],label = f'Mean (n = {signal.shape[1]})')
                plt.fill_between(time, m-sti_sd[:,-1], m+sti_sd[:,-1],alpha = 0.3,label = 'S.D')
                plt.xlabel('Time relative to stimulus onset (s)')
                plt.ylabel(f'Activity ({out_scale[meth_inx]})')
                plt.title(f'{file_n} : {tol_sti[-1][j]}')
                plt.legend()
                plt.show()
                # plt.savefig('')
             
        #Updating total otput file 
        total_ID.append(np.tile(cellID,len(stim)))
        total_stim.append(np.repeat(stim,len(cellID)))
        file_name.append(np.tile(file_n,total_len := len(cellID)*len(stim)))

        f.value +=1 
        
    tol_sti = np.concatenate(tol_sti)

    print(tol_sti)
    if Tr_ave:
        if photometry or not Pop_ave_sub:
            #Use all extracted traces of same stimulus for averaging & plotting 
            for i , s in enumerate(ts:=np.unique(tol_sti)):
                indx = np.where(tol_sti == s)[0][()]+1
                tol_sti_ave = np.c_[tol_sti_ave, np.mean(sti_ave[:,indx],axis = 1)]
                tol_sti_sd = np.c_[tol_sti_sd, np.std(sti_ave[:,indx],axis = 1)]

        elif Pop_ave_sub: 
            for i , s in enumerate(ts:=np.unique(tol_sti)):
                print(ts)
                indx = np.where(tol_sti == s)[0][()]+1
                print(indx)
                print(f'shape of ave sig = {sti_ave.shape}')
                tol_sti_ave = np.c_[tol_sti_ave, np.mean(sti_ave[:,indx],axis = 1)]
                tol_sti_sd = np.c_[tol_sti_sd, np.std(sti_ave[:,indx],axis = 1)]
                # Plot average traces
                plt.figure()
                plt.plot(time, m:= tol_sti_ave[:,-1],'-k',label = f'Mean (n = {len(indx)})')
                plt.fill_between(time, m-tol_sti_sd[:,-1], m+tol_sti_sd[:,-1],color = 'black',alpha = 0.3,label = 'S.D')
                plt.xlabel('Time relative to stimulus onset (s)')
                plt.ylabel(f'Activity ({out_scale[meth_inx]})')
                plt.title(f'Population mean trace: {s}')
                plt.legend()
                plt.ylim(0,)
                plt.show()
                # plt.savefig('')
        else: 
            print('Error encountered!')
    else:
        print('No averaged traces included')

    #Preparing exported file 

    #First column 
    exp_parameters = ['File name','Cell ID','Stimulus','Baseline mean','Baseline sd','Base AUC','AUC','Spike count','Excited bin','Silenced bin','Neural response','Bin SNR']
    bin_num = np.array(np.linspace(1,n,n),dtype = 'str')
    first_col = np.concatenate([exp_parameters,bin_num,['Cell ID','Time (s)'],np.array(ext_sig[:,0],dtype = 'str')])

    #Combine 
    out_table = np.array(np.vstack([np.concatenate(file_name), np.concatenate(total_ID), np.concatenate(total_stim),\
    total_base_ave,total_base_sd,total_pre_AUC,total_AUC,total_spike,total_extseg,total_intseg,total_res,np.tile('',len(total_AUC))]),dtype = 'str')
    out_table2 = np.r_[out_table, np.array(bins[:,1:],dtype= 'str')]
    out_table3 = np.r_[out_table2, np.vstack([np.concatenate(total_ID),np.tile('',len(total_AUC))]), np.array(ext_sig[:,1:],dtype = 'str')]
    out_table_fin= np.c_[first_col, out_table3]

    #Change file directory
    newpath2 = newpath + '\Extracted'
    if not os.path.isdir(newpath2):
        os.makedirs(newpath2)
    os.chdir(newpath2) 
    print('Saving file...')
    [np.savetxt(f'{out_scale[meth_inx]} signal extraction & stats{ff}', out_table_fin, delimiter =",",fmt ='% s') for ff in ['.csv']]
    print('File saved')


# %% [markdown]
### Plotting functions

# %% [code]
def  biplot(x,y,cutoff,text):

    '''
    input: 
        x:
        y:
        cutoff:
        text: 

    output: 
        cell_res: 
    '''
    
    cell_res = []
    c_list = np.arange(-cutoff,cutoff*2 ,cutoff)
    lx = np.linspace(0,max([np.max(x),np.max(y)]),1000) 
    #Calculate the y value 
    ly = lambda x, c: x+c

    f = plt.figure()
    f, (a, b) = plt.subplots(nrows=1, ncols=2,figsize=(10,5))

    color = ['red', 'green', 'gray']
    for i, (pre,post) in enumerate(zip(x, y)):
        delta = (pre-post)
        if delta>=cutoff:#Inhibited 
            a.scatter(x[i],y[i],s = 10,c=color[0])
            cell_res.append('INH')
        elif delta<=-cutoff:#Excited 
            a.scatter(x[i],y[i],s = 10,c=color[1])
            cell_res.append('EXT')
        elif abs(delta)<cutoff:#No response 
            a.scatter(x[i],y[i],s = 10,c=color[2])
            cell_res.append('NS')
        else:
            print(f'Error encounter in {i}th point!')
            next
    a.plot(lx,ly(lx,c_list[1]),color = 'blue',alpha = 0.5) 
    for j,c  in enumerate(c_list):
        if j != 1:
            a.plot(lx,ly(lx,c_list[j]),'--',color = 'blue', alpha = 0.2) 
    a.set_xlabel(text[0])
    a.set_ylabel(text[1])
    a.axis('equal')

    inh = sum(np.array([i == 'INH' for i in cell_res]))
    ext = sum(np.array([i == 'EXT' for i in cell_res]))
    ns = sum(np.array([i == 'NS' for i in cell_res]))

    # Pie chart of responsive cells 
    labels = 'Inhibited', 'Excited', 'No response'
    sizes = [inh,ext,ns]
    mycolors = ["red", "green", "gray"]
    explode = (0, 0, 0)  
    b.pie(sizes, explode=explode, colors = mycolors, labels=labels, autopct='%1.1f%%',
        shadow=False, startangle=90)
    plt.suptitle(f'Neuronal responses (Cutoff set at {round(cutoff,3)})', y = 0.95)
    plt.subplots_adjust(wspace=0.2)
    # plt.show()

    print(f'Total neurons: {len(x)}')
    print(f'{inh} cells were inhibited after drug application')
    print(f'{ext} cells were excited after drug application')
    print(f'{ns} cells showed no response after drug application')
    
    
    Sub = input('Label added before scatter: ')
    [plt.savefig(f'{Sub} scatter.{ff}', dpi=600, transparent=True, bbox_inches='tight')
    for ff in['png','svg']]

    return np.array(cell_res), np.array([inh, ext, ns])

# %% [code]
def bin_plot(ori,bsz,cnt,ext_seg,int_seg,tt,min_snr):
    '''
    input parameters: 
        ori: Signal from original trace
        cnt: Array of binning results from original signal
        ext_seg: Array of time points with active event 
        int_seg: Array of time points with silent event 
        tt: Total length of signal (s)
        min_snr: Cutoff value for detecting responsive event (Z-score or normalized value)
    output: 
        Three subplots 
    '''
    f = plt.figure()
    f, (a,c,d) = plt.subplots(nrows=3, ncols=1,figsize=(15,12))
    #Original binned 
    a.plot(ori[:,0],ori[:,1],color = 'black',clip_on=False)
    a.set_ylabel('Scaled activity')
    if max(ori[:,1]) > 1:
        a.set_ylabel('Z-score')       
    a.set_title('Original signal')
    a.set_xlabel('Time (s)') 

    #Z-score 
    c.hlines(min_snr,0,tt,linestyle= '--',colors = 'red', alpha = 0.5,label = 'Ext Cutoff')
    c.step(np.linspace(0,tt,len(cnt)),cnt,color = 'black',where = 'mid',clip_on=False)
    c.set_title(f'Signal after binning. (Bin size: {bsz} s)')
    c.set_ylabel('Z-score')
    c.hlines(-min_snr,0,tt,linestyle= '--',colors = 'blue', alpha = 0.5,label = 'Int Cutoff')  
    c.set_xlabel('Time (s)')
    c.legend()

    #Active segment
    d.plot(np.linspace(0,tt,len(cnt)),cnt,alpha = 0.0)
    d.vlines(ext_seg,0,1,color = 'red',label = 'Active')
    d.set_ylim(0,1)
    d.vlines(int_seg,0,1,color = 'blue',label = 'Silence')
    d.set_title(f'Responsive segment (|Z score| > {min_snr})')
    d.set_yticks([])
    d.legend()
    d.set_xlabel('Time (s)')

    plt.subplots_adjust(hspace=0.35)

    


    print(f'There are {len(ext_seg)} active segments with averaged Z-score above {min_snr}')
    print(f'There are {len(int_seg)} inhibited segments with averaged Z-score below -{min_snr}')

# %% [code]
def pie_charts(res_1, res_2, stim_name):
    f = plt.figure()
    f, (a, b,c, d) = plt.subplots(nrows=1, ncols=4,figsize=(20,10))

    labels_ind = 'Inhibited', 'Excited', 'No response'
    colors_ind = ["cyan", "pink", "gray"]
    explode = (0, 0, 0)  

    #Response to stimulus 1 
    sizes_res1 = [np.array([i == 'INT' for i in res_1]).sum(),\
        np.array([i == 'EXT' for i in res_1]).sum(),np.array([i == 'NS' for i in res_1]).sum()]

    a.pie(sizes_res1, explode=explode, colors = colors_ind, labels=labels_ind, autopct='%1.1f%%',
        shadow=False, startangle=90)
    a.set_title(f'Response to {stim_name[0]} (n = {len(res_1)} cells)')
    
    sizes_res2 = [np.array([i == 'INT' for i in res_2]).sum(),\
        np.array([i == 'EXT' for i in res_2]).sum(),np.array([i == 'NS' for i in res_2]).sum()]
    #Response to stimulus 2
    b.pie(sizes_res2, explode=explode, colors = colors_ind, labels=labels_ind, autopct='%1.1f%%',
        shadow=True, startangle=90)
    b.set_title(f'Response to {stim_name[1]} (n = {len(res_2)} cells)')

    #Response to two types of stimulus 
    labels_cont = f'{stim_name[0]} only', f'{stim_name[1]} only', 'Both', 'None'
    colors_cont = ["cyan", "pink", "purple", "gray"]
    explode = (0, 0, 0, 0) 

    sizes_total = [np.array([v != 'NS' and res_2[i] == 'NS' for i ,v in enumerate(res_1)]).sum(),\
        np.array([v != 'NS' and res_1[i] == 'NS' for i ,v in enumerate(res_2)]).sum(),\
        np.array(both := [v != 'NS' and res_1[i] != 'NS' for i ,v in enumerate(res_2)]).sum(),\
        np.array([v == 'NS' and res_1[i] == 'NS' for i ,v in enumerate(res_2)]).sum()]
    c.pie(sizes_total, explode=explode, colors = colors_cont, labels=labels_cont, autopct='%1.1f%%',
        shadow=True, startangle=90)
    c.set_title(f'Paired response (n = {len(res_1)} cells)')

    #Neurons responding to both 
    
    labels_both = f'{stim_name[0]} EXT {stim_name[1]} INT', f'{stim_name[0]} INT {stim_name[1]} EXT', 'Both EXT', 'Both INT'
    colors_both = ["cyan", "green", "blue", "grey"]
    explode = (0, 0, 0, 0) 

    sizes_both = [np.array([v == 'EXT' and res_2[i] == 'INT' for i ,v in enumerate(res_1)]).sum(),\
        np.array([v == 'EXT' and res_1[i] == 'INT' for i ,v in enumerate(res_2)]).sum(),\
        np.array([v == 'EXT' and res_1[i] == 'EXT' for i ,v in enumerate(res_2)]).sum(),\
        np.array([v == 'INT' and res_1[i] == 'INT' for i ,v in enumerate(res_2)]).sum()]
    d.pie(sizes_both, explode=explode, colors = colors_both, labels=labels_both, autopct='%1.1f%%',
        shadow=False, startangle=90)
    d.set_title(f'Neurons responsding to both (n = {len(both)} cells)')
    # plt.suptitle(f'Neuronal responses (Cutoff set at {round(cutoff,3)})', y = 0.95)
    plt.subplots_adjust(wspace=0.2)


# %% [code]
def trace_response(file_name, data, ref, tsti, tresp, resp, clim):
    plt.close('all') 
    fns = file_name.split('_')
    filename = f'{fns[0]}_{fns[1]}_{fns[2]}'
    plt.figure(figsize=(15,3))


    # apply low pass filter
    order = 3
    fs = 1/np.mean(np.diff(td))       # sample rate, Hz
    cutoff = .75  # desired cutoff frequency of the filter, Hz 
    heatmap_data = np.vstack((butter_lowpass_filter(data, cutoff, fs, order), df1))

    # plot the heatmap of trace
    plt.imshow(heatmap_data, aspect = 'auto', cmap = 'jet', 
               extent = [0 , td[-1], 0,  len(heatmap_data)]) # extent = [x_min , x_max, y_min , y_max]
    plt.clim(clim)
    plt.title(f'{filename}')
    cbar = plt.colorbar() 
    cbar.set_label('$\Delta$F/F')

    # Marker the stimulus time
    for tst, tre, r in zip(tsti, tresp, resp):
        if r==1:
            plt.plot([tst,tst], [0,.5], c = '#ffffff')
 #             plt.plot([tre,tre], [0,.5], c = '#ffffff')
 #             plt.fill_betweenx([0,.5], [tst,tst],[tre,tre], facecolor = '#ffffff', alpha = .8)

        elif r==0:
            plt.plot([tst,tst], [0,.5], c = '#000000')
 #             plt.plot([tre,tre], [0,.5], c = '#000000')
 #             plt.fill_betweenx([0,.5], [tst,tst],[tre,tre], facecolor = '#000000', alpha = .8)
        else:
            print(f'Error in t = {t}s with response = {r}')
    ax = plt.gca()
    ax.set_yticks([.5, 1.5])
    ax.set_yticklabels(['Reference\n(df1)', 'df2-df1'])
    
    plt.savefig(f'Heatmap_trace_{filename}.{fig_format}', 
                dpi = 500, transparent = True, bbox_inches = 'tight')
    plt.savefig(f'Heatmap_trace_{filename}.{fig_format1}', 
                dpi = 500, transparent = True, bbox_inches = 'tight')
    plt.show()

# %% [code]
def pie_res(res,title):
    inh = sum(np.array([i == 'INT' for i in res]))
    ext = sum(np.array([i == 'EXT' for i in res]))
    ns = sum(np.array([i == 'NS' for i in res]))

    # Pie chart of responsive cells 
    labels = 'Inhibited', 'Excited', 'No response'
    sizes = [inh,ext,ns]
    mycolors = ["red", "green", "gray"]
    explode = (0, 0, 0)  
    plt.pie(sizes, explode=explode, colors = mycolors, labels=labels, autopct='%1.1f%%',
        shadow=False, startangle=90)
    plt.title(title)
    # plt.suptitle(f'Neuronal responses (Cutoff set at {round(cutoff,3)})', y = 0.95)
    # plt.subplots_adjust(wspace=0.2)
    plt.show()

# %% [markdown]
# Signal preprocessing

# %% [markdown]
##### Special case - signal with 8(7.5) Hz sampling rate

# %% [code]
#Photometry or endoscope data 
photometry = False

#Interpolation 
resamp_factor = 10/7.5 # 8Hz to 10 Hz 
interpolation = True

#Low-pass filter parameters  
window_size = 20
polynomial_order = 3
 
base_start = 0 #Seconds 
base_length = 0 #Seconds, If base_length = None or 0, use whole trace signal as baseline for standardization
baseline_cutoff = 0.2 #Signal below 20% maximum value count in as baseline  

out_scale = ['Smoothed original','Normalized','Z-score']
csv = True

draw_plot= True
save_plot = True

# %% [code]
fileDir = "H:\My Drive\Yang Ming\Data\Calcium imgaing & photometry analysis\Calcium traces\Raw\8Hz"
fileExt ='.csv'

os.chdir(fileDir)
file_list = [_ for _ in os.listdir(fileDir) if _.endswith(fileExt)]

keep, newpath = preprocesing_cmbind(window_size,polynomial_order,base_start,base_length,out_scale,resamp_factor,baseline_cutoff,draw_plot, save_plot,interpolation,photometry,csv)

# %% [markdown]
##### general cases

# %% [code]
#Photometry or endoscope data 
photometry = False

#Interpolation 
resamp_factor = 1
interpolation = False

#Low-pass filter parameters  
window_size = 20
polynomial_order = 3
 
base_start = 0 #Seconds 
base_length = 0 #Seconds, If base_length = None or 0, use whole trace signal as baseline for standardization
baseline_cutoff = 0.2 #Signal below 20% maximum value count in as baseline  

out_scale = ['Smoothed original','Normalized','Z-score']
csv = True

draw_plot= True
save_plot = True

# %% [code]
fileDir = r"H:\Shared drives\Inscopix analysis\miniscope\m34 new\registed cells"
fileExt ='.csv'

os.chdir(fileDir)
file_list = [_ for _ in os.listdir(fileDir) if _.endswith(fileExt)]

keep, newpath = preprocesing_cmbind(window_size,polynomial_order,base_start,base_length,out_scale,resamp_factor,baseline_cutoff,draw_plot, save_plot,interpolation,photometry,csv)


# %% [markdown]
#### Trace separation + binning + AUC calibration 

# %% [code]
#Photometry or endoscope 
photometry = False

#Stimulus introduction  
stim_pre = 0
stim_post = 360

#Local or global baseline 
local_b = False

#Binning parameters & criteria
sampling_rate = 10 #(Hz)
min_snr = 2
Z_trans_bin = False
bsz = 2*sampling_rate
cutoff_n = 4

#Spike detection 
prominence = 1.2 
width = 0.3

# %% [code]
os.chdir(newpath:=r'H:\My Drive\Yang Ming\Data\Calcium imgaing & photometry analysis\Calcium traces\Processed')
file_list2 = [_ for _ in os.listdir(newpath) if _.endswith('.csv') and not _.startswith('Stim time points')]

#Import stimulus time points 
time_table = pd.read_csv('Stim time points.csv',header = None).values

#Final procedure execution
sig_ext_cal_cmbind(out_scale,keep, stim_pre,stim_post,local_b,sampling_rate,min_snr,Z_trans_bin,bsz,prominence,width,csv,time_table)


# %% [markdown]
# Plotting results

# %% [code]
os.chdir(newpath:=r'H:\My Drive\Yang Ming\Data\Calcium imgaing & photometry analysis\Calcium traces\Processed\Extracted')
file_list3 = [_ for _ in os.listdir(newpath) if _.endswith('.csv')]

# %% [code]
data = pd.read_csv(file_list3[3],header = None).values
signal = np.array(data[int(np.where(data[:,0] == 'Time (s)')[0][()])+1:,:],dtype = float)

# %% [code]
plt.figure(figsize = (30,10))
for i in range(1,signal.shape[1]):
    plt.plot(signal[:,0]+2*(i-1),signal[:,i]+5*(i-1),color = 'black', linewidth = 2-0.02*i)
plt.xlabel('Time (s)')
plt.ylabel('Cell number')
plt.axis('off')
[plt.savefig(f'Raw traces.{ff}', dpi=600, transparent=True, bbox_inches='tight')
  for ff in['png','svg']]

# %% [code]
cellID = data[np.where(data[:,0] == 'Cell ID')[0][()].min(),1:]
stimulus = data[np.where(data[:,0] == 'Stimulus')[0][()],1:][0]
AUC = np.array(data[np.where(data[:,0] == 'AUC')[0][()],1:][0],dtype = 'float')


# %% [code]
pre_sig = signal[:,np.where(stimulus == 'Pre')[0][()]+1]
post_sig = signal[:,np.where(stimulus == 'Post')[0][()]+1]

# %% [code]
data2 =  pd.read_csv('Z-score signal extraction & stats.csv',header = None).values
active_seg = np.array(data2[np.where(data2[:,0] == 'Excited bin')[0][()],1:][0],dtype = 'float')

# %% [code]
AUC_res, AUC_res_sum = biplot(AUC[np.where(stimulus == 'Pre')[0][()]],AUC[np.where(stimulus == 'Post')[0][()]],0.02,['$AUC_{PGB-}$','$AUC_{PGB+}$'])
f.tight_layout()

# %% [code]
#Order: Non responsive - excited - inhibited 
f = plt.figure(figsize=(10,3))
f ,axes = plt.subplots(nrows = 3,ncols = 2,figsize = (13,7))
res = ['INH','EXT','NS']
stim = [pre_sig,post_sig]
label = ['PGB-','PGB+']
gs = gridspec.GridSpec(3,2,height_ratios=AUC_res_sum)
for i in range(3):
    for j in range(2): 
        axes[i,j] = plt.subplot(gs[2*i+j])
        im=axes[i,j].imshow(np.array(np.matrix.transpose(stim[j][:,np.where(AUC_res == res[i])[0][()]]),       
dtype = 'float'), cmap='jet', interpolation='none' ,vmin=0,vmax=1,aspect='auto')
        if j == 0:
            axes[i,j].set_ylabel(f'{res[i]} Cell #')
            axes[i,j].set_yticks([0,len(np.where(AUC_res  == res[i])[0][()])-1])
            axes[i,j].set_yticklabels(['1 ',f'{len(np.where(AUC_res == res[i])[0][()])}'])
            if i != 2:
                axes[i,j].set_yticklabels(['1 ',f'{len(np.where(AUC_res  == res[i])[0][()])} '])
        else: 
            axes[i,j].set_yticks([])
        if i == 2:
            axes[i,j].set_xlabel('Time (s)')
            axes[i,j].set_xticks([0,600,1200,1800,2400,3000,3600])
            axes[i,j].set_xticklabels([0,60,120,180,240,300,360])
        else: 
            axes[i,j].set_xticks([])
        if i == 0: 
            axes[i,j].set_title(f'{label[j]}')

f.suptitle('AUC deviation')
cb_ax = f.add_axes([1, 0.14, 0.01, 0.78])
cbar = f.colorbar(im, cax=cb_ax,label = 'Normalized activity')

f.tight_layout()
[plt.savefig(f'AUC-recg Heatmap.{ff}', dpi=600, transparent=True, bbox_inches='tight')
  for ff in['png','svg']]
